# Supplementary material for: Very-Low-Energy Ketogenic Therapy Modulates the Metabolic–Antioxidant Axis in Patients with Obesity and Type 2 Diabetes: A Non-Randomized Clinical Trial
Source: Antioxidants (Basel). 2026 Jul 4;15(7):844. doi: 10.3390/antiox15070844 (PMC13404200; doi:10.3390/antiox15070844)
Supplement: Supplementary file 1 [file antioxidants-15-00844-s001.zip]

Archive with 1 entries (1 files):
- antioxidants-4387301-supplementary.pdf
